# Supplementary material for: The value of indocyanine green-FLOW800 in microvasculature for predicting cerebral hyperperfusion syndrome in moyamoya disease patients
Source: Sci Rep. 2023 Oct 26;13:18352. doi: 10.1038/s41598-023-45676-1 (PMC10603131; doi:10.1038/s41598-023-45676-1)
Supplement: Supplementary file 1 — Supplementary Information. [file 41598_2023_45676_MOESM1_ESM.xlsx]

## Sheet: A
patient	age	sex	side	CHS	SRMV∆CBF	MCA∆CBF	SRMV∆TTP1/2	MCA∆TTP1/2	SRMV∆CBV	MCA∆CBV
1	58	1	2	0	0.721128	0.49947	-0.652349	-0.672864	0.375	0.3462
2	56	2	2	0	0.666964	0.551287	0.438999	0.324149	0.4094	-0.1613
3	72	2	1	0	0.14663	0.176491	0.101338	0.159905	0.433824	-0.0491
4	47	2	1	0	-0.0521184	-0.228131	0.0210787	0.305549	0.0143	-0.1616
5	55	1	2	0	0.602507	0.165999	-0.626006	-0.625423	0.1572	-0.2137
6	46	1	2	0	0.942019	0.595638	-0.329957	-0.308724	0.585859	0.3022
7	63	1	2	0	1.0728	0.7529	0.424684	0.431193	0.611111	0.471042
8	64	1	1	0	0.76397	0.518142	-0.510674	-0.544047	0.476562	0.187755
9	64	1	1	0	0.569124	0.303981	-0.419082	-0.502598	0.903553	0.42623
10	53	2	2	0	1.2485	0.8329	-0.185513	-0.212077	0.630435	0.433333
11	56	2	2	0	0.549724	0.234499	0.263908	0.36205	0.636364	0.5825
12	49	2	2	0	1.1673	0.854992	-0.57764	-0.557364	0.875	0.339286
13	33	1	2	0	0.421488	0.214425	-0.191967	-0.169377	0.4359	0.197917
14
15	65	2	2	0	0.43594	0.244884	-0.228213	-0.225346	0.697	0.4075
16	65	1	2	0	0.644291	0.361836	-0.752204	-0.67917	0.382979	0
17	68	2	1	0	0.151503	0.0632054	0.457227	0.578712	0.662651	0.455224
18	15	2	1	0	0.141196	-0.147596	-0.310855	-0.305837	0.0816	0.101449
19	15	2	2	0	0.689106	0.422379	-0.3794	-0.386865	0.785714	0.547619
20	35	2	2	0	0.446032	0.264874	-0.534306	-0.553913	0.52	0.235294
21	66	2	1	1	1.56907	1.05413	0.0267867	-0.0106479	0.855072	0.52381
22	61	1	1	1	0.958838	0.7247	-0.613358	-0.634947	1.09613	0.893204
23	55	2	1	1	1.01231	0.91964	-0.632345	-0.64145	0.923077	0.954545
24	49	2	1	1	1.7648	1.3849	0.216957	0.209557	1.33333	1.06667
25	52	2	2	1	0.723584	-0.0523466	-0.493903	-0.493091	1.1875	0.888889
26	50	2	2	1	1.26337	1.0848	-0.347879	-0.265949	1.34146	0.741935
27	63	2	2	1	1.0882	0.880286	-0.735328	-0.762112	1.17241	1.14286
28	43	2	1	1	2.1568	1.2719	-0.823633	-0.845435	0.460674	0.273063
29	62	2	1	1	1.11951	0.5829	-0.469234	-0.427281	0.581395	0.630435
30	58	1	2	1	1.55048	1.2647	-0.140604	-0.0691138	0.7333	0.4275
31	58	1	1	1	0.3247	-0.116116	-0.181616	-0.214028	1.14717	0.613514
32	33	2	2	1	1.25286	0.994631	-0.628317	-0.501024	1.02703	0.796875
33	51	2	2	1	1.04317	0.765114	-0.383907	-0.353286	0.677019	0.513761
34	55	1	1	1	0.6863	0.2749	-0.06745	0.135161	0.1724	0.05
35	54	2	2	1	1.62935	0.979381	-0.322863	-0.250331	0.827411	0.559406
36	30	2	2	1	0.978533	0.4173	-0.238494	-0.246664	0.5283	0.4189
brief table title
age: (xx) years old
sex: 1=male, 2=female
side: 1=left, 2=right
CHS: 0=non-CHS, 1=CHS
